# Supplementary material for: Comments by Microbiologists for Interpreting Antimicrobial Susceptibility Testing and Improving the Appropriateness of Antibiotic Therapy in Community-Acquired Urinary Tract Infections: A Randomized Double-Blind Digital Case-Vignette Controlled Superiority Trial
Source: Antibiotics (Basel). 2023 Aug 2;12(8):1272. doi: 10.3390/antibiotics12081272 (PMC10451981; doi:10.3390/antibiotics12081272)
Supplement: Supplementary file 1 [file antibiotics-12-01272-s001.zip]

Archive with 1 entries (1 files):
- antibiotics-2487340-supplementary.pdf
